# Supplementary material for: Genomic and Transcriptomic Approaches Provide a Predictive Framework for Sesquiterpenes Biosynthesis in Desarmillaria tabescens CPCC 401429
Source: J Fungi (Basel). 2023 Apr 17;9(4):481. doi: 10.3390/jof9040481 (PMC10146329; doi:10.3390/jof9040481)
Supplement: Supplementary file 1 [file jof-09-00481-s001.zip]

Archive with 1 entries (1 files):
- jof-2255069-supplementary.pdf
